# Supplementary material for: Altering rRNA 2’O-methylation pattern during neuronal differentiation is regulated by FMRP
Source: RNA Biol. 2025 Oct 3;22(1):1–22. doi: 10.1080/15476286.2025.2563986 (PMC12498540; doi:10.1080/15476286.2025.2563986)
Supplement: Supplemental Material [file KRNB_A_2563986_SM8848.zip]

Archive with 4 entries (4 files):
- Figure 3 Sup.tiff
- Figure 2 Sup.tiff
- Figure 1 Supp.tiff
- Figure 4 Sup.tiff
